# Supplementary material for: Lipid Nanoparticles with Stiripentol and Cannabidiol Oil: From Rational Optimization to Preclinical Characterization
Source: Pharmaceutics. 2026 Apr 19;18(4):503. doi: 10.3390/pharmaceutics18040503 (PMC13118642; doi:10.3390/pharmaceutics18040503)
Supplement: Supplementary file 1 [file pharmaceutics-18-00503-s001.zip]

Archive with 3 entries (3 files):
- S1. CICUAL Protocol Approval.pdf
- S2. CICUAL Protocol Approval Extension.pdf
- S3. Animals Sanitary Health Certificate.pdf
